# Supplementary material for: Infestation of parasitic rhizocephalan barnacles Sacculina beauforti (Cirripedia, Rhizocephala) in edible mud crab, Scylla olivacea
Source: PeerJ. 2017 Jun 30;5:e3419. doi: 10.7717/peerj.3419 (PMC5494170; doi:10.7717/peerj.3419)
Supplement: Data S1 [file peerj-05-3419-s002.xlsx]

## Sheet: Sabah normal
immature male						mature male					Immature female					Mature female
CW	BW	AW	GL			CW	BW	AW	GL		CW	BW	AW	PL		CW	BW	AW	PL
64.7	46	12.99	13.61			74.18	80.8	16.06	15.62		62.45	44.1	14.41	22.69		80.28	97.6	26.67	30.51
65.79	60.2	14.02	13.06			78.92	92.1	16.18	15.86		63.86	56.3	15.26	21.4		80.38	102.1	25.95	27.92
67.06	62.8	13.81	14.02			80.38	112.7	17.21	16.54		65.92	66.4	16.82	24.68		81.11	96.4	27.98	27.33
68.14	62.3	13.9	12.8			81.21	100.3	16.44	17.01		67.82	57.2	18.95	22.29		81.72	101.5	25.84	31.55
69.22	70.5	13.82	13.24			81.41	92.1	16.58	17.13		68.07	54.9	18.85	21.01		82.07	94.9	26.22	29.93
69.49	62.8	13.5	14.33			82.21	98.9	17.03	17.38		68.42	63.3	23.48	23.78		82.16	95.7	24.4	32.57
70.13	69.3	13.49	14.59			82.45	98.4	17.01	17.01		68.47	68.7	21.32	22.53		82.26	98.4	28.56	28.74
71.09	65.7	14.33	14.59			83.49	110.3	17.25	17.2		68.61	68.9	19.17	21.19		83.44	99.7	29.86	27.48
71.17	70.3	13.82	14.85			83.81	110.4	17.15	17.96		68.99	69.6	19.07	21.91		83.5	89.1	27.34	28.24
71.28	69.5	13.61	14.42			84	124.3	17.07	18.21		69	73.2	23.02	25.67		84.13	98.2	30.11	32.66
71.96	74	14.95	15.16			84.06	109.4	17.17	18.06		69.21	57	19.11	22.84		85.9	112.6	27.71	29.63
72.39	68.5	14.25	14.29			84.26	125.1	18.01	17.49		69.43	68.3	19	21.75		86.37	110.9	29.14	32.17
72.5	65.5	14.52	15.21			84.27	113	18.22	17.68		69.85	50.1	18.75	23.29		86.47	113.2	28.24	27.16
72.54	68	14.48	15.36			84.36	114.1	17.26	18.1		70.15	54.5	19.33	21.71		86.77	111.8	29	33.46
72.58	83.7	14.21	15.67			84.88	110.8	17.77	16.14		70.43	69.7	21.35	22.18		87	118.5	26.75	32.89
72.65	97.6	14.86	15.33			85.02	114.7	16.55	18.26		71.34	72.6	21.52	24.99		87.2	132.3	28.23	27.61
73.18	76.6	14.9	15.24			85.19	127.2	18.14	17.39		72.55	83.2	21.98	25.13		87.9	120	26.15	28.93
73.24	66.3	14.12	15.89			85.28	136.5	16.95	16.66		73.29	78.3	20.55	23.06		88.26	134.1	29.96	28.26
73.29	78.2	15.09	15.77			85.31	115	17.42	18.27		73.59	75.4	24.03	26.01		88.59	133.7	30.12	29.53
73.35	80	15.02	15.41			85.33	116.1	17.05	18.69		75.03	80.2	23.36	23.44		88.92	111.1	29.76	32.26
73.39	98.1	15.48	15.26			85.39	112.4	16.52	18.05		75.15	77.3	22.62	24.28		89.14	122.5	29.78	31.4
74.01	77.6	14.69	15.54			85.43	116.8	16.83	18.15		75.3	78	23.45	22.89		89.15	114.5	30.27	31.01
74.03	83.9	14.52	15.68			85.46	123.7	16.77	17.91		75.68	97.5	18.17	26.68		89.24	112.4	27.85	29.81
74.28	78.5	15.17	13.96			85.47	136.8	17.21	17.86		76.12	73.5	23.69	20.39		89.63	113.7	31.31	26.98
74.29	79.2	14.62	15.53			85.65	116.5	18.32	18.24		76.41	85.7	20.89	28.74		90.11	113.9	33.24	28.54
74.36	79.1	14.24	15.44			85.68	121.4	19.19	18.12		76.81	76.7	22.85	26.13		90.25	115.7	32.14	31.69
74.59	81.2	16.21	16.12			85.69	114.5	16.58	16.95		76.82	75.1	21.73	21.58		90.77	141.8	29.06	31.85
75.13	74.5	14.36	16.01			85.82	121.6	17.24	18.96		76.85	73.9	24.04	25.96		91.03	116.4	39.77	32.59
75.18	87.9	14.45	16.28			85.95	122.1	17.12	17.96		76.86	90.1	24.32	25.9		91.65	120.4	28.31	31.47
75.29	76.2	14.87	15.82			86.08	123.3	17.46	19.24		76.95	74.3	20.97	20.99		92.17	136.5	30.67	32.16
75.47	74	14.65	15.66			86.22	138.7	17.24	18.67		77.1	80.6	24.06	24.62		92.75	140.9	40.05	30.24
75.56	71.9	14.88	15.74			86.22	121.8	15.86	18.52		77.14	74.8	21.99	25.57		92.81	141.3	28.27	29.78
75.78	73.8	14.72	16.02			86.25	132.7	17.21	18.56		77.22	92.1	24.97	21.82		93.14	118.3	37.24	33.6
75.81	74.5	14.37	14.28			86.25	134.7	18.03	18.93		77.35	90.8	23.89	23.74		93.21	145.1	32.07	31.29
75.86	73.5	14.85	14.57			86.25	123.6	16.2	17.68		77.43	89.4	22.19	29.52		93.49	150.2	39.86	29.58
75.89	75.6	14.55	15.96			86.34	129.9	17.77	19.06		77.66	76	22.58	24.6		93.59	129.4	35.72	28.56
75.93	78	14.91	16.24			86.42	140.9	18.02	18.69		77.75	83.8	23.09	22.33		93.65	126.8	28.35	34.71
76.05	86.9	14.62	15.68			86.67	129.3	17.96	18.69		77.97	79.4	23.38	28.26		93.84	143.5	32.07	35.96
76.13	79.5	14.33	15.37			86.73	115.9	17.97	18.06		78.22	85.6	19.86	23.64		93.88	134.4	31.1	28.45
76.24	93.1	14.63	16.12			86.79	120.7	18.19	18.15		78.23	81.7	21.26	22.05		94.12	177.8	36.88	26.5
76.38	96.1	15.18	16.23			87.32	120.1	18.22	19.24		78.51	85.2	21.2	23.09		94.21	134.6	31.03	30.21
76.52	83.8	14.83	16.34			88.36	139.2	18.74	18.58		78.57	86.7	24.61	26.98		94.31	145.3	31.94	33.68
76.55	88.6	14.29	14.78			90.24	161.5	19.22	19.1		78.59	84.5	22.17	24.15		94.5	144.4	31.55	34.47
76.79	75.7	14.65	15.86			90.31	160.4	19.17	18.29		78.6	81.9	23.94	21.97		94.73	133.9	30.09	31.53
76.92	88.2	15.21	15.44			91.11	147.4	18.83	18.85		78.6	90.3	25.63	26.65		95.45	151.7	32.85	30.87
77.48	76.9	15.03	16.3			91.54	147.2	18.54	18.89		78.64	91.7	22.07	21.93		95.92	150.4	39.8	29.26
77.58	87	14.75	16.38			91.89	145	17.66	17.96		78.66	92.9	25.44	23.73		96	151.4	39.99	31.48
77.59	97.5	16.33	16.11			92.46	163.9	18.44	17.59		78.67	81.3	23.76	27.76		96.05	147.8	36.04	35.87
77.61	84.2	15.78	15.89			92.58	150.2	18.21	19.34		78.71	83.6	21.44	23.54		96.13	137.6	30.17	30.19
77.95	84.1	15	15.87			92.74	151.6	18.32	20.59		78.89	106.3	25.11	28.09		96.21	138.5	29.43	31.28
78.2	91	14.46	16.4			92.86	157.1	18.26	17.59		78.93	82.5	23	24.78		96.24	148.5	35.61	31.91
78.2	99.2	15.47	16.85			92.91	151.7	19.5	21.09		79.13	92.2	25.26	26.88		96.33	149	33.51	29.51
78.29	84.3	16.22	16.95			92.98	144.6	18.64	21.13		79.35	92	25.37	26.62		97.49	152.9	40.69	33.47
78.34	100.9	16.43	16.33			92.98	153.8	18.55	19.88		79.39	88.6	25.51	23.71		97.69	159	40.81	31.95
78.48	97.4	15.14	16.58			93.07	152	18.74	20.46		79.81	86.2	22.04	24.36		97.83	154.3	35.1	35.68
78.63	90.6	14.81	16.12			93.11	151.8	17.95	18.4		79.9	87.1	24.83	20.72		97.85	172.6	32.49	26.89
79.76	100	16.1	16.74			93.15	155.2	17.32	18.24		80.63	98.7	24.32	29.65		97.89	152.4	36.58	32.73
80.25	109.5	16.54	16.07			93.22	161.5	19.18	20.14		81.3	104	23.94	22.84		98.21	154.3	38.86	31.62
80.39	92.4	15.77	16.73			93.49	158.1	20.06	19.85		81.33	93.9	25.4	26.51		98.22	148.1	40.83	34.18
80.43	91.5	16.01	16.77			93.79	149.9	19.83	20.16		81.34	97.1	25.87	29.44		98.24	147.5	31.48	33.52
80.43	98.4	15.94	16.9			93.84	163.4	18.56	20.11		81.37	96.4	22.89	26.11		98.51	159.7	38.95	30.17
80.5	92	16.3	16.92			94.1	144.8	18.17	18.26		81.37	115.9	23.05	28.07		98.6	173.7	38.61	31.39
80.73	102.5	16.59	16.47			94.29	158.8	18.66	17.68		81.92	98.6	19.38	28.69		98.83	177.4	39.54	37.76
81.12	103.2	16.99	17.65			94.39	160.7	19.6	18.82		82.05	97.7	26.42	26.56		99.35	155.6	40.07	34.82
81.17	91.1	15.79	17.09			94.74	162.9	18.73	19.15		82.09	96.6	25.54	24.32		99.35	171.3	39.01	32.86
81.27	98.2	16.18	16.94			94.75	148.6	20.31	20.55		83.1	105	22	27.97		99.37	178.3	35.96	31.77
81.32	104.5	15.68	17.17			94.75	162.4	19.52	19.24		83.21	109.8	27.12	30.14		99.74	167.1	38.9	38.52
81.37	93.4	16.24	17.34			94.97	165.9	19.36	21.44		83.25	128.6	29.65	30.92		99.78	168.5	38.54	34.93
81.39	106.9	16.38	16.88			95.17	162.4	19.21	20.15		83.35	96	21.98	27.05		99.81	160.4	41.33	28.91
81.41	99.7	16.05	17.26			95.21	167.9	19.05	21.14		83.61	99.8	23.32	21.71		99.83	172.4	37.35	30.85
81.47	95.5	15.96	17.12			95.34	167.7	18.79	20.56		83.62	100.3	24.89	27.98		100.38	172.9	38.88	37.76
82.17	103.9	16.75	17.26			95.37	168	19.33	19.26		83.95	98.8	22.59	28.32		100.4	191.1	38.98	37.81
82.46	110.3	15.55	17.33			95.4	168.95	18.77	20.56		84	104.8	25.89	27.14		100.45	167.4	36.11	29.65
82.5	116.8	17.4	17.89			95.43	170	18.76	19.95		84.06	110	25.84	21.77		100.51	157.3	35.81	33.54
82.51	107.9	16.51	17.41			95.68	168.5	19.11	21.07		84.42	102.1	22.04	30.79		100.64	165.8	38.74	31.7
82.51	110.4	15.58	16.11			96.01	167.3	18.9	20.84		84.53	103.6	25.53	26.78		100.87	161.3	38.94	32.79
82.65	92.8	16.24	17.22			96.01	169.9	19.27	21.04		84.62	110	28.09	24.53		100.92	173.7	36.04	27.75
83.17	105.3	16.33	17.49			96.08	166.5	19.65	17.66		84.67	106.1	26.53	25.16		101.03	178.4	37.27	29.54
83.28	108.1	16.14	17.33			96.17	196.7	18.46	20.54		84.98	102.6	26.96	29.04		101.33	163.8	36.89	31.89
83.4	116.9	17.1	17.98			96.25	188.2	19.34	18.75		85.01	103	24.9	32.38		101.37	166	39.47	35.96
83.77	128.4	16.38	18.11			96.27	168.8	18.55	20.33		85.08	116.7	24.97	31.71		101.53	185.5	44.89	34.11
84.17	134.4	17.1	16.18			96.88	170.4	19.52	21.41		85.15	108.3	24.7	30.01		101.86	165.3	38.03	34.89
84.32	132.5	16.03	17.44			96.99	193.5	19.51	20.56		85.19	111.5	27.64	27.75		102.05	163.9	39.54	32.8
84.42	128.4	16.28	17.96			97.05	173.8	18.95	18.25		85.21	112	23.35	30.18		102.33	167.4	38.29	31.96
84.47	117.2	17.5	17.8			97.41	189.04	19.28	18.66		85.57	108	26.23	24.79		102.43	168.7	38.96	36.74
84.69	112.8	16.87	18.04			97.84	184.3	19.21	20.99		85.57	110.1	25.14	23.81		102.64	175.1	39.19	30.19
84.73	124.9	15.41	17.65			97.99	175.3	18.64	21.34		86.34	108.5	26.68	31.74		102.72	182.4	44.23	38.65
84.99	113.7	18.2	17.39			98.11	177.4	17.68	19.41		86.43	118	23.34	30.74		102.78	158.5	43.86	37.19
85.2	166.6	19.2	18.22			98.14	179.1	18.69	18.11		86.91	109	26.94	32.42		102.85	169	39.33	35.66
85.25	111.3	16.34	18.21			98.35	188.9	20.08	20.11		87.03	109.7	23.07	26.99		102.87	174.4	38.52	32.81
85.25	128.9	16.58	17.88			98.36	172.9	19.87	21.52		87.16	110	27.95	25.33		103.04	167	38.78	35.62
85.29	136.6	16.83	18.06			98.66	189.4	19.74	21.33		87.32	113.4	23.1	28.88		103.13	169.4	39.12	31.77
85.29	124.1	16.48	18.27			98.7	183.7	18.85	21.08		87.68	109.4	23.02	30.77		103.96	185.9	39.58	33.28
85.36	127.4	17.41	17.23			99.05	179.1	18.14	21.49		88.1	138.68	23.54	28.96		104.3	176.8	40.06	35.7
85.71	124.1	16.74	18.33			99.06	177.4	18.52	22.06		88.48	117	25.07	27.04		104.37	189.2	39.82	29.95
85.73	112.9	16.54	18.88			99.21	189.1	20.12	21.56		88.57	107.3	24.95	33.18		104.61	207.1	40.26	36.78
85.75	110.5	16.88	17.95			99.21	196.2	19.21	20.88		88.64	125.8	17.96	30.61		104.73	186.2	42.37	33.61
85.77	131.2	17.23	18.64			99.38	190.4	19.97	21.47		88.68	119	27.77	32.44		104.88	188.7	43.81	38.47
85.78	113.9	16.65	17.56			99.52	187.2	19.34	20.89		88.94	116.8	26.88	31.39		105.01	193.5	41.27	36.13
85.82	130.8	16.7	18.13			99.73	198.9	19.34	21.33		89.39	117.2	26.9	30.71		105.48	178.7	40.34	32.65
85.94	127.7	17.8	18.06			99.78	200.6	19.28	19.27		89.75	125.6	26	33.65		105.48	159.8	39.06	30.92
86.05	111.7	16.79	18.22			99.8	195.2	19.5	21.65		90.05	117.8	24.33	24.6		105.48	182.7	41.07	34.73
86.07	131.2	16.98	18.08			100.12	191.4	20.1	20.88		90.05	119.9	26.11	24.11		105.89	180.2	39.78	31.22
86.4	135.9	16.47	17.85			100.28	195.2	18.95	21.96		90.33	115.8	28.1	21.88		106.14	198.9	43.14	35.59
86.47	135.7	16.89	18.44			100.28	212.6	19.58	18.59		90.81	130.4	27.99	26.1		106.28	188.5	40.27	32.44
86.72	137.8	16.75	17.2			100.37	236.3	20.43	21.14		90.96	116.4	25.01	24.64		106.33	182.9	40.53	34.83
87.04	119.7	18.04	18.99			100.43	196.8	19.95	21.47		91.7	121.4	27.91	22.12		106.34	179.9	42.39	37.74
87.04	129.4	18.29	18.15			100.91	198.2	18.98	21.19		91.73	121.9	27.83	25.66		106.47	184.3	43.78	38.29
87.05	121.7	18.32	17.46			100.96	196	20.08	21.57		91.78	118.3	24.44	27.98		106.83	207.8	44.99	31.43
87.15	127.4	18.11	18.95			101.17	194.7	19.54	22.08		92.37	123.3	27.47	26.57		106.94	187.2	41.19	35.28
87.18	137.2	17.01	18.33			101.33	193.9	20.72	21.74		92.66	127.6	27.21	23.11		107.12	207.6	47.12	37.77
87.22	135.6	17.81	18.46			101.48	198.2	19.88	22.04		93.24	128.6	26.13	32.19		107.17	196.3	41.4	36.32
87.31	114.6	17.65	18.37			101.55	197.5	20.35	21.44		93.28	131	29.06	28.82		107.39	206	42.31	34.61
87.42	130.3	17.95	18.44			101.58	211.5	20.36	20.47		93.68	129.3	28.05	23.51		107.42	205.6	42.07	34.44
87.71	122	16.04	19.06			101.75	199.7	20.03	22.06		94.33	135.5	30.09	30.86		107.78	201.1	41.9	30.98
87.73	140.1	18.45	18.44			102.03	269.3	21.66	22.56		94.34	145.76	25.67	27.35		107.83	181.7	46.99	38.13
87.82	141.8	17.49	18.96			102.15	273	21.07	21.45		94.66	147.6	28.74	31.72		107.89	210	47.93	31.28
87.83	122.1	16.89	17.59			102.17	212.7	20.05	22.14		94.8	134.6	29.05	29.11		107.98	210.4	42.39	32.77
87.87	115.1	17.25	19.01			102.39	201.9	19.67	21.57		94.88	141.5	25.54	31.03		107.99	183.4	47.95	36.37
87.91	138.7	16.95	18.77			102.4	201.7	19.77	22.04		94.95	148.6	29.16	29.69		108.02	210.3	45.39	35.65
87.98	122.4	17.8	18.55			102.44	248.9	21.32	21.55		95.86	135	25.09	23.81		108.05	218.8	40.34	31.88
88.05	142	18.22	18.26			102.47	196.5	19.07	20.37		95.97	137.3	27.99	27.68		108.11	209.5	44.99	35.71
88.14	143.8	16.95	18.07			102.61	206.9	20.91	21.87		96.81	117.9	24.02	34.47		108.11	197.2	42.06	34.31
88.35	127	17.32	18.24			102.66	206.4	21.07	21.96		97.11	124.7	31.34	29.55		108.15	217.1	46.91	37.6
88.48	140	18.26	18.95			102.8	213.5	19.28	21.59		97.54	160.7	27.1	33.87		108.2	215.3	43.38	31.74
88.59	142.5	17.82	19.18			102.83	211.9	19.85	22.04		97.78	153.4	25.03	32.42		108.21	206	43.04	31.08
88.72	126.6	18.46	18.44			102.89	258.3	20.47	21.04		98.1	146.8	27.79	29.79		108.23	211.1	41.15	38.44
88.95	139.8	18.06	18.29			103.25	202.4	20.13	21.44		98.69	138.9	28.76	29.85		108.28	186.8	46.78	36.83
89.05	126.8	18.17	18.55			103.41	211.7	19.55	21.59		99.99	134.8	28.09	31.48		108.31	197	44.5	37.79
89.2	123	18.69	18.96			103.54	206.8	19.77	20.68		100.56	175.4	26.32	35.16		108.35	221.4	43.35	35.15
89.64	134.9	18.57	19.96			103.95	210.1	19.98	21.34		101.02	158.7	30.12	31.64		108.45	220.7	46.32	38.81
90.03	148.2	16.83	18.47			104.07	240.6	21.61	22.45		101.31	150.3	33.64	32.6		108.47	219	47.39	35.77
90.25	150.3	17.2	20.14			104.34	247.9	21.15	22.16		102.94	183.2	32.16	31.75		108.49	205.1	41.93	39.82
90.81	156.5	16.42	19.34			104.71	253.7	21.75	22.34		103.34	187.5	29.87	32.74		108.69	211.8	42.38	33.55
90.88	161.9	16.79	19.25			104.75	236.9	20.98	21.75		104.51	189.8	31.96	35.16		108.81	203.9	40.33	27.74
91.25	152.3	16.58	19.01			104.79	233.4	20.77	21.88		105.56	168.7	29.43	36.02		108.89	222.8	45.21	35.71
91.37	146.2	16.95	19.22			104.8	299.2	21.45	22							109.51	208.1	42.21	29.79
92.14	163.5	17.05	19.58			104.88	223.7	20.17	21.87							109.58	239.7	38.6	34.88
92.38	149.5	17.26	19.44			104.9	235.1	21.34	21.77							109.7	226.8	40.12	33.56
92.58	147.2	17.75	19.86			104.9	236.4	20.89	21.45							109.97	205.8	48.62	35.61
92.65	143.7	17.88	19.23			104.95	224.9	21.05	21.55							110.08	194.4	43.7	33.07
92.71	167.8	18.3	19.88			105.15	236.3	21.67	21.76							110.72	219.4	45.32	34.13
92.83	162.6	17.95	19.98			105.28	308.6	20.46	22.16							110.95	222.1	41.56	37.92
93.11	143.8	17.86	20.44			105.58	250.3	20.63	22.47							111.03	224.8	43.33	36.46
93.46	151.1	18.16	19.89			105.59	225.4	22.08	22.37							112.04	226.8	42.31	34.79
94	199.3	18.43	19.21			105.6	244.8	22.29	18.93							112.7	222.4	49.81	33.55
94.63	167.5	17.59	18.29			105.73	271.4	20.79	22.57							112.89	238	48.02	37.34
94.88	168.2	16.89	20.39			106.49	239.5	21.98	22.47							112.98	228.7	40.4	35.87
95.01	164.4	17.9	21.08			106.58	276.3	21.38	22.85							113.06	281.1	48.6	39.09
95.2	176.1	17.35	19.88			106.78	222.3	20.17	21.98							113.54	239.3	44.83	34.88
95.21	161.4	18.95	21.01			106.79	312	19.38	22.88							114.19	265.9	47.33	36.54
95.22	159.5	18.26	19.85			107.53	300.9	21.66	21.47							114.67	230.4	42.32	31.73
95.57	160.9	17.49	20.56			108.49	331.5	22.57	21.85							114.95	237.3	48.81	34.01
95.79	169.3	16.44	20.44			109.54	304.2	22.66	23.14							115.03	319.7	49.51	36.69
96.13	189.9	17.2	19.89			109.58	325.5	23.08	23.52							115.46	234.2	52.47	33.44
96.58	169.2	18.83	19.67			109.73	281.7	22.88	22.54							116.14	245.1	47.72	35.75
97.35	171.9	18.99	20.15			110.03	294.7	22.28	22.58							119.9	251.2	47.3	37.26
98.05	174.5	18.77	21.58			110.52	287.2	22.16	22.86
98.06	184.3	18.77	20.41			111.24	298.5	23.19	23.98
101.39	198.4	19.26	21.33			111.54	303.4	23.24	24.51
101.95	213.2	19.77	21.58			113.51	390.7	22.65	23.58
102.84	193.3	18.56	22.13			113.86	382.1	21.67	25.06
103.98	202.1	18.9	22.13			114.92	381.1	22.38	25.16
						115.48	434.9	22.13	24.79
						116.13	425.3	26.8	24.68
						116.2	401	22.5	25.13
						116.64	327	25.49	25.86
						117.33	411.4	22.85	24.75
						117.62	407.6	23.14	25.19
						118.75	339.8	24.48	25.58
						120.21	364.6	25.19	26.15
						120.35	465.1	24.88	25.74
						120.78	520.4	23.56	24.98
						120.91	453.8	25.41	25.16
						121.28	478.4	23.83	25.22
						121.44	480.5	22.59	24.86
						122.38	447.5	25.09	25.89
						122.49	495.9	23.77	26.05
						126.11	419.6	25.44	26.48

## Sheet: Sarawak
immature male						mature male					immature female					mature female
CW	BW	AW	GL			CW	BW	AW	GL		CW	BW	AW	PL		CW	BW	AW	PL
67.09	59.6	12.89	12.804			80.05	102.3	17.12	16.0405		65.59	50.5	17.35	19.4131		82.3	85	26.46	25.9976
67.13	58.6	13.16	13.5304			83.25	112.8	17.26	17.0602		67.48	59.7	18.31	21.3151		82.91	99.5	24.11	29.6714
67.42	57.8	13.88	13.253			83.78	119.7	18.19	17.0413		67.97	61.1	18.95	21.6306		82.96	102.2	26.62	26.7306
67.48	60.2	13.82	12.9514			84.51	118	18.25	17.6219		68.5	57.9	19.38	19.5911		83.22	96.5	24.51	29.9206
67.74	56	13.46	14.1679			85.7	118.3	18.12	18.7106		68.98	65.2	19.85	20.7006		86.64	130.1	28.51	26.6765
69.29	63.7	14.73	14.1395			85.86	122.2	17.55	18.9394		69.31	62.8	18.64	21.1217		86.72	127.4	29.7	29.7217
69.41	68.5	14.38	13.9022			86.35	135.9	18.22	18.1265		70.48	67.4	20.29	19.5737		87.26	120.7	26.99	27.1052
69.78	66	14.13	13.7209			86.46	132.6	17.46	18.8176		70.78	64.7	18.91	20.5197		87.46	117.5	26.92	27.8351
70.38	75.8	14.16	13.99			87.61	138.2	17.8	18.6281		71.1	69	19.45	21.9957		87.54	128.9	28.29	30.7232
71.05	50.4	14.85	13.508			88	136.2	18.19	19.7697		71.31	66.2	21.99	22.0898		87.98	129.6	27.83	29.243
71.99	73.9	14.22	14.3188			88.32	156.2	18.26	18.1756		71.48	65.7	21.5	19.7814		88.1	130.5	29.07	31.3258
72.04	70.1	14.59	14.8152			88.64	131.4	17.8	19.8354		72.01	64	19.33	22.5195		88.13	117.5	28.99	25.6138
72.23	79.9	14.19	13.8376			89	134.1	18.17	18.5948		72.07	63.9	20.62	21.2355		88.27	117.6	35.05	26.0875
72.45	71.2	14.11	15.1339			89.38	128.9	18.22	18.2174		72.14	74.1	20.09	21.8253		88.32	130.6	28.89	25.9213
72.59	80.8	13.88	14.5784			89.42	141.8	18.06	18.1155		72.17	71.1	19.78	19.6986		88.65	145.3	28.51	31.7121
72.76	70.1	14.88	14.2597			89.42	144.8	18.17	19.2202		72.67	66.9	21.48	21.0264		90.86	120.1	39	27.0344
72.77	71.6	14.59	14.5364			89.58	160.5	18.26	19.0343		73.15	67.2	21.65	22.1494		91.63	130.6	31.46	28.8908
72.93	79.3	15.49	14.8932			89.77	161.5	18.26	19.9114		73.29	73.1	20.34	22.9459		91.88	137.9	30.81	26.7606
73.05	76.9	15.09	14.8369			90.38	139.5	17.46	18.8222		73.65	81.8	19.44	21.3317		92.43	135.6	40.13	33.0971
73.14	78	14.44	14.6909			90.41	154.8	18.74	18.7511		73.76	70.3	21.65	20.9962		92.55	125.3	38.35	28.8111
73.78	73.2	15.09	14.8065			90.43	149.8	18.74	19.5986		73.8	79.7	21.07	22.8565		92.61	151.3	32.98	28.9166
73.93	73.5	14.85	14.9904			90.46	152.4	18.02	18.923		74.06	69.3	20.96	20.4959		92.67	142.2	34.71	33.1373
74.27	76.2	14.86	14.8116			90.49	150.8	18.26	19.0812		74.46	71.4	22.42	22.8168		94.7	160.6	38.51	29.5528
74.31	71.2	14.67	15.4573			90.73	162.2	18.11	19.0581		74.5	79	20.56	20.696		94.71	153.6	37.4	32.8766
74.62	68.3	14.72	14.5259			91	140.2	18.17	19.395		74.78	78	21.91	22.3613		95.78	128.3	40.46	33.6452
74.89	77	16.01	15.2146			91.36	156.3	18.45	20.5126		74.79	81.1	21.59	25.4286		96.12	141.7	39.59	33.7623
75	76	14.72	15.4008			91.4	162.6	18.21	20.4115		74.93	79.9	23.89	20.9313		96.46	142.3	39.66	29.698
75.06	77.8	14.67	15.5127			91.54	147.4	18.22	18.85		74.95	68.7	20.81	23.0965		96.75	169.1	37.03	33.0775
75.14	68.3	15.06	14.7564			92.21	156.5	18.02	20.7381		74.99	65.4	19.89	22.891		96.94	172.3	39.01	32.2348
75.15	75.4	15.06	15.3425			92.44	189.7	19.3	20.2323		75.34	77.7	21.3	23.3641		97.13	149	40.96	34.4501
75.28	82.7	14.33	15.5145			92.77	150.8	18.06	20.2214		75.48	79.8	22.21	22.0278		97.31	174	33.3	28.696
75.48	81.6	15.11	15.5883			93.32	186	19.69	19.9657		75.54	75.6	24.21	21.04		97.48	181.7	39.32	30.4639
76.01	86.8	14.63	14.487			93.62	173.6	17.45	21.0381		75.69	72.4	23.52	21.6136		98.05	169.2	42.8	28.9133
76.08	80	14.64	15.2253			93.71	160.3	18.06	20.9128		75.69	84.3	22.95	22.7191		98.07	149.6	37.72	29.1264
76.17	83.9	15.79	15.4455			93.72	180.1	20.16	20.3871		75.81	81.8	25.45	23.7541		98.17	173.2	31.12	30.749
76.5	77	14.81	15.4281			93.74	201.4	19.34	19.3939		75.91	74.6	22.5	21.6882		98.19	179.2	40.04	33.5027
76.69	81	15.78	14.7758			94.08	200.6	18.9	19.6784		75.93	92.6	22.85	27.3348		98.26	163.6	41.95	32.3542
76.92	88.9	15.79	15.5226			94.11	154.1	17.42	20.2888		75.97	81.2	23.53	23.7624		98.36	168.2	41.6	32.273
77.04	64.2	14.95	15.6004			94.38	179.7	20.03	20.8746		76.04	74	23.3	24.0967		98.67	167.7	43.83	28.6379
77.31	92.2	14.86	15.6788			94.71	179.2	19.54	21.1775		76.07	92.1	22.3	20.8327		98.91	167.2	43.61	31.6026
77.42	92.4	14.79	15.8476			94.95	183.8	19.13	20.4156		76.89	79.6	23.55	21.4405		98.99	156.3	39.74	30.1844
77.43	91.7	16.19	14.7586			95.58	184.4	19.4	20.3909		76.93	90.7	23.54	23.8431		99.08	171.2	42.09	35.0222
77.45	82.4	14.75	16.1117			95.87	178.4	19.22	19.8715		77.04	78.9	21.66	21.7599		99.38	165.1	39.93	32.3054
77.47	86.7	16.18	14.7644			95.92	205.1	17.99	19.327		77.12	79.8	22	21.6646		99.51	162.8	39.59	32.7067
77.49	85.9	14.46	16.093			95.95	190.7	18.61	21.587		77.2	91.3	23.48	21.0266		99.57	162.7	40.22	34.5806
77.68	92.5	14.88	15.8837			96.03	183.4	19.77	21.2184		77.81	86.5	23.21	23.939		100.19	166.2	42.85	32.4805
77.92	91.7	15.18	15.0154			96.29	184.6	19.37	20.8607		77.87	80.5	23.79	22.374		100.22	179.9	38.63	31.7651
78.53	73.1	15.42	15.1971			96.33	182.4	19.56	20.9424		77.93	78.4	23.32	21.3052		100.27	162	42.98	32.9139
78.59	87.7	15.96	15.7574			96.38	197.6	18.55	21.5103		78.05	87.3	21.48	26.537		100.33	149.5	42.11	31.1945
78.82	89.4	15.77	16.0382			96.54	204.3	19.48	19.7535		78.17	88.4	26.44	23.5941		100.54	161.5	45.09	32.3955
78.93	92	16.33	15.4807			96.8	227	19.58	20.1047		78.24	86.7	24.94	24.2912		100.91	166.4	44.17	35.1629
78.98	92.7	15.67	16.0611			96.94	181.6	19.82	20.6246		78.34	99	23.13	22.7055		100.94	165.7	45.58	31.316
79.5	83.5	15.55	16.3996			97.08	188.4	20.16	21.6363		78.57	79.5	23.89	28.2852		100.99	159.1	42.95	30.867
79.5	99.7	17.21	15.3646			97.36	187.7	19.52	21.8587		78.77	90.6	24.63	21.4242		101.01	172	36.02	35.8878
79.52	92.6	15.39	16.4084			97.4	212.8	20.16	20.6917		79.8	90.2	25.05	24.1036		101.03	174.8	35.53	33.2816
79.59	92.3	16.28	15.2093			97.43	226.7	19.17	21.0622		79.91	84.3	22.61	23.043		101.05	187.3	40.3	29.4055
79.6	95.8	15.88	15.6606			97.51	196.7	19.82	19.6643		80.15	94.4	25.27	24.113		101.06	205.5	38.35	31.3092
79.62	86	16.01	15.4849			97.67	190.2	19.16	21.4713		80.17	90.7	25.22	21.7476		101.1	175	43.04	30.4592
79.77	98.6	15.39	16.2731			97.67	220.5	19.55	20.4846		80.18	104.2	20.24	23.6478		101.22	200.6	44.61	31.6442
79.92	107.1	16.38	15.7329			97.72	191.7	19.73	20.9532		80.37	92.2	22.83	25.5938		101.31	178.6	39.96	32.2155
80.05	101	15.87	15.6232			97.8	202.5	18.56	21.2119		80.6	92.6	25.8	23.4946		101.67	165.5	43	30.3616
80.08	100.1	16.88	15.7219			97.89	185.2	20.11	19.9039		80.9	93	25.81	23.0734		101.77	190.1	46.28	34.265
80.28	96.1	16.52	15.6009			97.94	196.7	19.61	21.5108		80.98	96.5	25.18	25.0735		102.09	183.2	43.75	34.4125
80.77	100	16.43	15.8805			98	177.7	17.46	20.5672		80.99	100.3	25.79	25.2981		102.3	181	43.81	36.1787
80.95	100	16.74	16.8936			98	200.6	19.34	20.6989		81	94.3	22.97	22.1334		102.58	183.5	40.63	32.9663
81.04	81	15.19	16.3915			98.64	213.4	19.88	20.7195		81.1	92.5	25.64	25.7198		102.7	190.5	46.3	33.7826
81.16	97.1	16.01	16.4231			98.67	232.1	19.7	20.7533		81.12	87.7	25.59	22.65		102.72	159.2	45.69	30.8039
81.23	109.6	16.38	16.1637			98.69	243.3	20.88	21.2565		82.09	73.7	25.17	25.9845		102.8	180.7	40.19	36.3459
81.27	84.5	14.81	15.4738			98.86	223.6	20.38	20.3856		82.15	103.9	23.43	24.2031		102.9	186.2	43.01	35.5683
81.27	107.6	16.44	16.7548			98.95	207.5	19.26	20.5094		82.29	98.3	26.84	23.2958		102.95	167.6	44.34	35.7411
81.36	94.6	16.21	16.0335			99.09	210.6	20.77	21.9519		82.43	113.3	26.54	24.3945		103.01	172.4	40.27	33.2339
81.39	95.6	15.39	15.8874			99.2	201.9	20.12	22.3009		82.65	102	26.11	25.474		104.08	173.6	44.33	34.4513
81.4	100.5	16.55	16.4417			99.64	218.1	20.07	21.8234		83.07	102.1	26.47	23.8477		104.09	201.1	45.11	36.6819
81.77	104.1	16.2	16.9151			99.67	231	19.94	20.9408		83.66	112.6	28.29	22.9247		104.11	198.5	44.27	36.5615
81.83	99.7	16.71	16.3822			99.7	246.9	19.44	22.0042		83.73	112.2	28.86	25.6084		104.16	182.3	46.05	30.5406
81.88	83.7	14.81	15.9929			99.83	208.3	20.79	20.9473		84.73	125.3	27.51	26.9144		104.24	199.4	45.46	31.824
82.08	100.6	16.22	16.212			99.97	194.1	17.52	22.4736		84.81	109.3	28.32	23.7244		104.47	188.6	48.58	37.5862
82.41	109.6	16.92	16.4298			100.29	201.1	18.85	21.0483		84.91	108.1	23.99	27.0057		104.59	199.9	45.62	31.7242
82.89	103.4	17.33	17.0044			100.3	223.6	20.95	22.1729		84.93	111.8	28.04	25.7491		104.81	175.7	43.85	32.3917
83.09	118.3	17.56	16.1126			100.49	201.3	20.14	20.7637		85.01	107.7	28.51	25.6018		105.22	202.7	49.25	36.386
83.12	119.2	16.22	16.537			100.59	233.6	19.52	20.1189		86	117.2	28.07	26.7759		105.58	166.7	43.84	31.6379
83.13	107.7	17.17	15.8569			100.69	223.5	20.15	21.1236		86.42	122.5	28.28	25.9856		105.63	192.1	45.81	31.9912
84.17	108	17.33	16.9818			100.77	215.8	19.75	20.4346		87.4	126	28.96	26.3131		105.82	201.4	46.09	37.3169
84.19	122.6	16.43	16.6911			100.84	181.4	20.02	21.9743		88.73	134.6	28.35	25.3264		106.2	200.4	44.6	34.9559
84.24	104.6	15.76	17.1924			100.91	268.1	21.34	22.1307		90.06	136	29.73	25.1054		106.51	197.8	44.76	35.6796
84.26	103	16.71	16.7604			100.95	202.4	17.49	22.6993		90.26	132.6	28.51	24.8893		106.62	185.6	45.57	32.8023
84.29	106.2	16.33	16.229			101.23	247.6	20.18	21.8901		90.45	150.1	28.09	25.3244		106.77	193.3	46.41	31.534
84.4	113.6	17.21	17.0619			101.42	223.8	20.52	22.1903		90.47	130.7	27.33	25.1739		106.88	189.6	46.99	34.3614
84.42	120.3	17.26	16.6678			101.62	232.8	19.65	21.9702		91.67	154.9	30.86	26.2045		106.88	203.1	47.04	37.5697
84.72	117.6	17.97	17.1419			102.08	219.6	20.84	22.0193		94.94	146.8	31.29	26.09		107.14	223.6	41.79	32.4331
84.73	114.7	18.22	16.6018			102.96	212.8	20.38	21.4945		95.01	144.4	31.05	27.6158		107.63	184.6	46.64	33.4071
84.9	103.5	16.55	16.8649			103	281.7	21.18	22.3657		95.35	163	30.81	30.1449		107.67	186.4	46.57	31.5815
85.09	123.3	18.01	17.4281			103.42	316	22.68	21.1981		98.18	178.8	32.7	27.6876		107.79	197.1	45.78	35.8164
85.23	116.6	17.25	16.9528			103.86	288.2	21.82	22.1468		98.25	193.9	32.83	29.2763		107.8	185.4	45.58	36.6985
85.32	125.2	16.55	17.2622			104.22	260.6	20.17	21.2388							107.95	193.8	47.47	36.8123
85.37	123.9	17.23	16.6062			104.56	294.1	21.83	21.6217							108.02	229.4	49.13	38.7515
86.73	130.5	16.89	17.5316			104.72	315.1	21.59	23.4839							108.29	200.2	46.48	37.7285
86.95	129.7	17.24	17.5631			104.78	250.4	19.98	21.3414							109.02	226.9	46.08	36.2004
87.42	112.2	17.12	17.3339			104.84	189.7	19.14	23.4607							109.03	210.8	48.62	34.3094
88.84	147.9	17.21	17.7632			105.1	252.1	19.77	22.5266							109.37	192.6	48.93	34.6313
88.89	144.1	17.18	17.6987			105.34	290.6	22.06	23.6712							109.77	251.3	48.39	36.713
88.94	144.1	17.23	17.0634			105.75	331.2	25.03	21.7943							110.18	210.4	49.62	38.0381
89.87	162.2	17.46	18.4117			106.05	280.1	21.98	22.3636							110.6	225.3	49.28	34.2085
89.91	162	18.24	17.6427			106.34	269	20.43	21.5713							112.3	251.6	48.19	35.4564
90.02	149.6	17.55	18.7626			106.39	303.1	24.16	22.4598							112.51	216.5	53.54	38.4789
90.26	147.3	17.32	17.199			106.59	226.9	21.16	22.5782							113.06	233.2	50.33	34.7324
90.27	146	16.55	18.5432			107.32	299.4	22.64	22.7179							113.32	250.4	51.23	37.6679
90.39	143.7	16.77	17.6129			107.58	345.5	24.01	22.4001							113.37	268.4	51.87	34.0979
						108.02	295.3	21.46	22.8307							113.4	249.8	48.01	36.2505
						108.28	308.9	23.1	23.5991							113.47	248.1	53.36	40.6601
						109.14	332.3	22.88	22.3731							113.59	255.8	23.06	36.258
						109.73	312	22.08	24.298							113.71	242.2	52.72	38.9072
						110.25	348.6	23.85	22.9036							113.86	257.4	49.5	36.7954
						110.66	285.9	21.79	24.8149							114.11	265.2	48.91	38.3128
						110.75	363.9	22.86	23.703							114.68	252.6	50.51	33.3109
						110.83	366.1	21.96	24.1222							114.83	218.8	48.86	39.7347
						110.99	312.2	21.96	22.526
						111.37	311.3	22.17	22.3574
						111.49	388.2	22.16	23.0694
						112.75	318.6	24.16	24.8283
						113.4	379.4	23.57	23.3697
						116.25	429.9	25.83	25.6157
						116.59	370.8	23.64	23.5558
						117.38	468.6	25.98	23.5312
						117.63	498.7	26.64	24.8487
						118.72	416.7	24.51	25.3512
						118.87	508.9	27.82	24.5879
						119.8	419.9	23.13	24.1675
						120.77	477.3	25.34	24.6379
						120.86	341.7	23.43	25.9602
						121.83	432.1	24.82	25.2033
						122.19	500.7	27.65	26.0229
						123.56	518.4	26.55	26.9643
						134.42	719.2	28.96	27.9145

## Sheet: Perak
immature male						mature male					immature female					mature female
CW	BW	AW	GL			CW	BW	AW	GL		CW	BW	AW	PL		CW	BW	AW	PL
72.76	72.6	14.59	14.5072			77.96	96.9	15.21	16.8299		69.51	63.3	20.13	19.536		81.5	95.7	32.57	25.743
72.85	73.1	14.78	13.7784			80.74	107.5	16.88	17.099		69.63	63.2	24.07	21.0266		81.55	94.2	32.45	28.4679
73.06	87.1	12.98	15.1632			81.91	102	16.58	17.0266		69.75	71.5	19.9	19.3902		83.46	96.4	34.85	24.6041
73.41	85.7	14.28	13.9198			82.12	104.1	16.75	16.1308		70.76	66.8	22.13	21.2905		85.41	114.2	33.68	26.1617
73.83	74.1	13.22	14.2604			83.29	133.4	18.32	16.7098		71.29	64.5	20.07	22.805		85.88	115.5	32.09	24.9448
73.93	74.5	13.58	13.737			84.27	124.7	18.2	17.0476		71.33	65	20.51	22.8834		87.5	108.7	36.89	25.6447
73.98	78.9	13.95	15.0153			85.66	131.5	18.46	18.665		71.42	66.7	21.47	20.9221		87.83	111.3	35.18	30.713
74.16	74.8	14.05	14.0053			86.56	146.1	18.06	17.6652		71.66	66.9	22.62	22.8764		88.55	102.1	37.25	27.3009
74.19	97.9	15.55	13.9786			86.6	131.5	18.22	17.9295		71.8	72.2	21.85	19.2882		88.71	101.9	36.87	26.8472
74.46	81.8	14.58	14.7215			87.09	162.7	17.1	18.0508		72.1	65.1	20.73	20.3341		88.87	114.8	37.33	31.064
74.49	83.1	13.15	14.4771			87.12	136.1	17.46	18.5884		72.48	74.2	22.05	20.0254		88.94	110.3	38.5	30.8283
74.5	80.7	13.58	14.7465			87.27	126.3	17.05	18.1052		72.71	75.8	21.65	20.2159		89.19	108.1	38.4	29.6704
74.65	84.4	13.59	14.4012			87.6	132.1	18.19	19.6901		73.81	68.9	22.38	23.0493		89.26	121.4	38.79	30.6885
74.66	81.6	14.19	14.5179			87.67	149.6	18.55	17.4201		73.86	78.9	23	22.9984		89.75	124.5	37.77	26.2259
74.75	84.5	14.75	15.4613			87.74	138.3	17.07	17.5807		74.44	75	24.25	21.4552		89.77	110.1	38.1	31.5493
74.79	72.5	13.88	15.1057			88.15	132.4	17.24	17.3532		74.47	78	23.68	23.0035		89.93	114.5	39.44	31.9808
75.02	78.2	14.65	15.5532			88.35	147	17.86	18.7522		74.53	68.5	21.57	21.4575		90.02	127.6	34.89	26.7305
75.13	88.3	14.21	14.547			88.38	139	16.03	17.5387		74.53	83.3	23.85	21.4129		90.05	110	38.28	30.081
75.22	85.4	15.26	14.397			88.5	130.4	17.07	17.4358		74.8	78.6	23.14	20.3989		90.22	119.8	36.53	29.2932
75.4	79.5	14.91	15.0341			88.52	130.1	18.02	18.7753		74.81	76.9	24.4	20.5318		90.45	109.7	36.97	32.7761
75.47	79.2	14.53	14.7053			88.54	149.8	17.69	17.9425		75.12	77.6	23.19	22.4218		90.65	113.6	36.11	31.4653
75.52	78.6	13.44	14.5407			88.57	143.3	18.14	18.0692		75.31	70.6	23.55	21.6004		90.8	114.1	37.56	31.6732
75.52	83.4	13.84	15.682			88.88	128.8	17.8	18.1871		75.35	76	21.64	22.1973		90.81	122.1	38.29	32.4205
75.59	88.3	14.34	14.6711			89.28	161.4	19.33	19.8733		75.43	78.2	24.6	24.0056		90.97	120.4	39	28.7421
75.63	82.7	15.02	15.7289			89.72	160.3	18.03	18.1691		75.68	80.2	23.65	22.3867		91.22	113	41.31	28.0092
75.7	84.3	14.22	15.4259			89.91	142.1	18.17	17.6669		75.71	80.2	24.59	23.0669		91.24	118.9	39.07	31.9081
75.72	79.4	14.21	14.7982			90.24	161.1	18.9	18.2955		75.92	82.4	22.32	21.0699		91.37	120	37.08	28.8472
75.96	83	13.22	14.9198			90.46	139.5	18.74	18.6513		75.93	81.7	24.35	22.0103		91.56	132.2	35.39	31.0438
75.96	86.5	13.56	14.3256			90.55	160.3	16.98	19.3695		76	76.8	23.74	22.9334		91.68	131.5	41.92	27.6918
76.05	79	13.66	14.8469			90.92	148	18.26	17.9845		76.52	83.1	24.05	21.492		91.89	129.2	41.05	27.0094
76.18	78.6	13.87	15.8229			90.94	139	18.74	18.7556		76.67	86.3	23.03	22.9436		92.27	120.4	41.87	30.3616
76.36	83.4	14.47	14.5105			90.94	152.9	18.64	20.1439		76.75	84.6	25.81	22.3736		92.47	123.8	40.44	28.3188
76.8	86.7	13.87	15.025			91.57	164	19.83	19.7941		77.05	85.5	23.53	22.0547		92.8	126.2	39.69	31.311
76.86	81.4	13.69	15.2182			91.62	153.6	18.45	19.1773		77.08	82.4	25.51	23.3391		92.91	140.4	40.42	32.8425
76.9	84.8	14.68	14.6124			91.65	165.6	18.32	18.1526		77.15	87.9	24.41	23.5848		92.97	126.7	39.88	29.3983
77.15	84.4	13.58	16.1339			92.11	173.6	18.55	20.5898		77.17	87.1	24.51	22.2666		93.06	127.4	40.41	28.0359
77.17	93.5	14.55	15.5435			92.13	153.8	18.64	18.2379		77.21	82.4	24.81	22.2381		93.09	141.1	39.25	28.383
77.33	83.5	13.75	16.0776			92.16	146.3	18.22	19.2786		77.4	84.5	25.44	23.7576		93.25	134.7	41.08	29.1962
77.48	81.3	14.46	15.819			92.2	151.9	18.03	19.9165		77.42	82.4	24.68	23.2618		93.3	151.4	37.5	33.5722
77.61	81.4	14.05	16.1532			92.22	180.4	18.79	18.1642		77.57	82.2	24.09	22.4458		93.39	128.1	38.78	30.1514
77.84	88.4	15.21	14.4569			92.84	196.6	19.67	18.1863		77.62	84.6	25.8	24.0506		93.53	121	42.45	29.881
77.87	86.6	13.44	15.095			92.85	168.1	18.56	20.4778		77.69	90.5	23.82	22.2719		93.55	133.9	39.11	32.3105
77.87	97.5	14.26	16.0552			92.88	196.6	18.9	18.2977		77.86	76	23.51	21.0415		93.56	122.5	39.03	32.8103
78.59	86.1	13.59	15.1959			92.89	147.6	18.03	19.247		78.03	89.6	23.09	22.7166		93.58	129.1	39.97	30.2977
78.61	86.9	14.52	15.2519			92.98	154	18.83	20.4842		78.13	83.2	24.27	22.5768		93.76	135.2	39.99	33.0532
78.66	91.2	14.76	14.8539			93.1	182.8	19.63	19.3336		78.18	87.4	22.24	21.4037		93.82	136.8	40.94	32.3022
78.74	89.9	15.36	15.8508			93.63	176.7	19.22	20.3406		78.43	92	25.56	21.6225		94.03	138.6	40.32	31.1798
78.88	95.3	15.01	15.6664			93.67	159	19.25	20.9408		78.49	86.4	25.73	23.5037		94.08	132	40.08	28.0785
78.89	90.1	14.78	14.8817			93.68	147.8	19.34	19.152		78.5	91.7	26.07	23.6672		94.18	137.8	40.16	29.2892
79.03	91	14.44	15.9648			93.68	150.5	18.55	18.9571		78.53	84.7	24.59	23.7463		94.26	125.8	40.22	34.217
79.04	97.2	14.36	14.7157			93.7	152.7	18.68	20.7804		78.54	85	24.01	24.3656		94.27	128.2	40.08	32.0646
79.08	99.8	16.02	15.7672			93.87	174.9	18.77	20.1262		78.56	97.7	26.01	23.7921		94.62	136.5	40.84	30.2857
79.25	96.3	14.32	16.5982			93.9	168.4	18.9	20.4422		78.58	92.9	24.77	21.6723		94.64	125.6	39.02	32.4343
79.37	95.1	15.78	16.059			94.09	170.9	19.57	19.5531		78.8	96.7	26.38	24.2012		95.38	127.8	40.32	28.5268
79.71	107.6	16.34	16.005			94.13	171	18.95	19.9363		79.2	94.6	25.75	23.7136		95.42	123.3	42.02	34.6525
79.95	99	15.78	15.7944			94.23	155.1	20.31	20.6304		79.24	91.3	23.57	22.349		95.44	139.1	41.38	30.1845
80.27	100	16.4	15.8747			94.48	167.6	18.26	19.7599		79.31	96.4	24.36	22.6253		95.44	139.5	42.89	28.3719
80.5	94.1	14.52	15.0801			94.54	160.5	19.36	20.9841		79.38	95.1	25.21	22.0513		95.54	145.8	42.37	32.2269
80.59	95.1	15	16.151			94.71	215.3	18.59	21.1411		79.48	85.1	24.33	23.7908		95.62	146.3	39.97	29.9076
81.57	104.4	16.33	16.0047			95.2	197.6	21.07	19.5392		79.48	95	24	24.2951		95.7	144.8	40.1	28.552
81.61	102.9	14.63	16.3329			95.29	170.6	19.05	20.1997		80.12	99	26.13	23.7674		95.81	151.9	40.31	32.8295
82.46	98.5	14.45	15.4714			95.43	178.8	19.68	18.8634		80.42	88.1	25.65	22.5702		96.55	147.1	43.65	28.2832
82.55	98	14.81	16.1112			95.43	201.3	19.85	21.4623		80.44	96.1	25.91	23.9322		96.71	146.2	41.3	32.9546
82.56	108	16.59	16.2279			96.27	191.1	20.35	19.1956		80.52	100.3	26.68	22.5296		96.77	148.7	42.79	30.5306
82.83	102.4	15.77	17.0295			96.38	186.6	19.58	20.7344		80.58	97.2	24.97	22.0204		96.84	140.4	42.19	32.439
83.03	108.1	16.24	16.2317			96.52	197	20.13	21.415		80.59	96.2	26.38	21.7231		96.99	135.9	44.41	31.7745
83.47	114.5	16.75	16.0599			96.98	176.6	20.05	19.3933		80.61	104.3	26.6	24.3506		97.01	145.7	44.91	28.2315
83.58	123.2	17.15	15.5897			97	186.7	20.31	18.9314		80.7	93.6	24.8	25.3898		97.03	147.3	42.69	32.0589
83.6	136.7	17.07	17.3991			97.16	205.1	18.43	20.6659		80.71	99.2	26.65	24.8218		97.12	147.4	43.67	30.2794
84.1	119.4	17.15	16.26			97.33	231.3	20.72	21.4974		80.73	91	26.01	21.4691		97.47	155.7	42.92	28.5511
84.38	112.3	15.91	15.985			97.5	203.4	19.26	20.3496		81	92.7	24.76	23.7595		97.73	160.3	43.15	30.2131
84.78	118.6	16.33	17.2094			97.72	206.6	18.79	20.444		81.78	104.7	27.38	25.08		97.81	154.2	40.89	31.6937
84.84	123.4	16.88	16.7946			99.53	236.4	19.26	20.6371		81.91	103.2	25.98	25.7052		98.13	132.6	40.75	29.2369
85.08	118.5	15.68	16.6142			99.7	189.9	19.21	22.3285		81.99	90.4	33.13	26.0813		98.24	143.8	41.29	31.6136
85.74	124.1	16.52	17.3187			99.73	203.8	19.34	21.5824		81.99	91.5	25.05	21.9493		98.3	168.2	42.33	29.3604
86.42	130.8	15.41	16.1839			99.75	232.5	19.21	20.0682		82.11	106.8	27.11	22.1894		98.35	148.1	44.08	30.2962
87.97	167	16.42	17.4458			99.8	217.4	19.17	19.8092		82.26	93.2	25.81	21.9679		98.36	169.3	43.47	30.9614
88.07	122.1	16.51	17.8431			99.97	173.3	16.89	22.2507		83.79	107.2	26.09	25.6014		98.56	154	44	28.8344
89.66	160.3	16.47	18.0011			100.08	210.8	18.64	20.4781		83.8	99.6	25.09	24.3263		98.63	157.9	43.71	31.2631
90.02	144.2	16.47	17.1798			100.14	201.4	19.77	22.4045		83.93	101.7	26.14	25.2555		99.13	151.2	39.53	32.7508
90.02	145	17.77	18.1279			100.43	228.8	19.97	20.2132		83.98	100	27.08	24.3944		99.55	148.3	42.14	33.39
90.44	137.6	17.8	16.8669			100.46	230.9	18.56	20.8146		84.4	86.9	32.41	26.1542		99.68	161.1	44.39	34.0835
91.67	152	17.21	17.5605			102.51	238.9	19.67	20.431		84.4	110.9	33.09	23.0095		99.72	163.2	44.61	33.9539
91.68	168.7	18.79	18.4117			102.65	250.9	20.13	22.7691		85.47	101.9	26.54	23.949		99.75	142.1	43.75	29.9906
91.75	167.9	17.95	17.8841			102.7	283	21.07	21.278		85.51	100.3	26.7	22.7928		99.92	170.9	41.94	33.6639
92.38	163	16.88	18.3581			102.8	251.3	19.88	20.466		88.14	121	28.43	27.0832		100.18	163.6	43.6	34.8583
92.75	152.1	16.95	17.2805			103.54	259.2	23.24	23.2214		88.8	128.8	26.81	27.0158		100.25	150.5	43.16	30.9111
92.75	172.9	17.9	17.8334			103.62	187.5	20.5	21.3672		89.63	120.9	26.52	28.0725		100.34	158.5	42.7	31.3937
						103.83	267.5	19.38	23.0941		90.23	93.2	26.25	24.3238		100.51	163	43.3	34.2136
						103.93	224.8	21.06	20.7021		91.92	133.2	36.16	27.8162		100.87	163.8	43.94	33.9833
						104.24	258.9	21.66	21.1912							100.93	158.5	43.77	35.708
						104.33	267.8	23.08	23.0364							100.99	167.3	44.06	33.3274
						107.5	317.2	21.15	22.0037							101.03	152	46.09	29.6524
						107.79	324.8	21.32	21.6945							101.2	174.9	43.04	33.1124
						109.35	297.7	22.88	22.9019							101.47	174.2	43.24	36.1933
						110.56	348	21.66	21.9328							101.61	177.8	48.13	35.7767
						110.87	330.8	20.63	23.7936							101.65	163	42.53	35.8204
						113.09	412.4	22.41	25.047							101.77	162.1	45.07	31.1936
						113.98	346.3	21.75	24.5065							102.23	175.7	42.51	36.2418
						117.55	416.6	22.08	24.05							103.17	172.2	44.89	31.1894
						121.98	444.8	23.68	25.929							103.79	163	45.68	31.9447
																103.84	174	42.89	34.7843
																103.95	190.7	46.93	36.683
																105.23	193.3	45.08	32.4749
																105.27	178.3	44.45	35.8154
																105.56	194.2	47.59	38.0751
																105.74	173.1	48.43	35.2562
																105.77	181.9	44.05	33.8006
																105.89	176	45.39	31.2256
																105.95	186	44.31	35.2265
																105.99	178.3	43.63	35.1457
																106.07	176.6	48.02	34.353
																107.04	197	47.82	35.0329
																107.1	193.9	45.55	36.8465
																107.15	204.7	46.78	37.1371
																107.79	233	47.76	36.015
																107.86	211	46.23	35.8277
																108.41	198.7	47	38.8658
																108.47	215.8	48.35	35.3437
																109.3	192	49.3	32.1823
																109.39	193.8	51.51	37.2917
																110.3	208	49.43	39.4358
																110.5	210.3	51.4	39.3493
																110.67	217.3	46.87	36.5749
																114.15	244.2	47.71	38.3225
																114.17	263.5	48.43	36.0621
																114.29	261.6	49.56	39.0749
																114.35	220.6	52.95	36.2971
																115.17	233.6	52.74	38.4688
																116.12	272.9	49.27	38.039
																117.54	247.1	53.45	39.8529
																122.47	308.1	54.22	36.0559
																124.9	279.2	50.04	37.6172

## Sheet: Terengganu
immature male						mature male					immature female					mature female
CW	BW	AW	GL			CW	BW	AW	GL		CW	BW	AW	PL		CW	BW	AW	PL
56.89	37.5	10.73	11.0114			69.61	67.4	14.48	14.0042		61.02	43.3	15.97	17.1183		71.38	70.5	16.94	22.3073
57.17	37.8	10.48	11.4325			71.86	62.9	15.33	15.8831		61.35	44.2	18.35	17.0282		72.47	72.1	23.08	23.4245
58.06	35	11.43	10.7432			74.26	81.4	14.89	16.2151		61.92	54	17.22	17.4456		75.83	94.2	14.29	25.0731
60.15	40.3	11.3	11.3428			74.82	82.1	15.2	16.2859		62.35	47.6	17.69	19.6867		75.94	81.9	23.94	22.4077
62.85	44.8	11.69	12.9945			74.87	84.7	15.48	16.6688		62.65	54.2	20.84	18.9304		76.05	73.3	33.2	22.8626
65.15	60.6	12.37	12.6989			74.92	85	15.75	15.4437		62.74	47	20.45	19.9729		76.59	89.7	24.19	26.4915
65.97	59.4	13.69	13.661			74.95	81.2	15.17	15.1079		64.57	58.4	18.38	19.1389		77.35	91	25.38	22.7544
66.04	55.4	14.09	13.3647			75.06	104.4	16.25	16.2506		64.6	58.1	21.63	19.2945		77.54	86.7	24.12	25.7863
66.74	61.1	13.77	13.3444			75.12	84.9	15.78	16.026		65.59	53.7	21.78	20.2442		77.67	112.4	27.86	26.1221
66.85	62.8	12.87	13.4044			76.48	82.9	15.61	17.1632		65.69	54.8	21.65	18.0619		77.69	98.8	23.6	26.9898
67.11	61.5	13.98	12.3484			77.1	93.3	15.81	16.9291		66.4	54.9	21.52	18.1065		78.21	97.2	24.31	26.1809
67.25	65.2	13.84	13.6346			77.89	105.2	17.05	16.5138		66.45	58.3	21.8	20.5013		78.53	107.2	15.62	22.9864
67.78	63.4	13.54	12.7765			78.61	87.8	17.08	17.6252		66.83	61.2	17.39	18.8375		82	106.5	26.87	26.9349
67.81	63.7	14.2	13.3246			79.38	104.9	16.59	16.8075		67.63	66.9	13.52	19.6429		82.02	114.5	30.21	26.9262
67.82	64.8	13.69	14.045			79.4	104	17.69	16.78		67.82	66.8	20.89	19.6911		82.15	105.8	25.49	26.6499
67.98	63	13.67	13.3513			80.14	103.8	17.36	16.8285		68.17	55	21.32	20.7439		82.22	107.2	27.24	28.2622
68.46	67.3	12.66	12.7765			80.38	110.4	17.88	16.6584		68.2	53.9	20.95	18.7549		82.44	110.5	27.58	25.9372
68.54	70.9	14.11	13.2466			80.79	111.3	17.4	17.4964		68.21	60.2	20.4	19.7629		83.49	116.2	26.35	27.9339
68.7	71.1	13.96	13.3324			81.22	105.6	17.35	16.6973		68.22	65.3	20.91	20.2211		83.5	111.2	27.89	26.2323
68.94	67.8	14.06	12.9209			81.25	111.5	17.68	17.4159		69.01	66.4	21.07	21.0115		83.56	98.4	26.33	24.2511
68.96	63.6	14.12	13.9525			81.47	112.4	18.2	17.7501		69.12	65.5	20.95	19.2726		83.67	114	26.74	28.7014
69.53	73.8	14.01	13.2131			81.59	130.1	19.82	17.0135		69.15	63.9	22.31	19.8301		83.7	113.1	27.95	27.6466
69.61	73.6	13.97	12.9232			81.87	120.3	17.11	18.279		69.3	63.6	21.56	21.8289		83.76	113.3	27.33	27.6678
69.62	66.8	14.35	13.2677			82.44	130.2	18.58	17.3405		69.58	60.5	21.66	21.8419		86.37	121.3	28.18	28.7624
69.78	63.5	14.35	13.9923			82.45	114.1	17.66	18.0183		70.01	54.7	23.88	19.0602		86.43	122	28.77	29.119
69.84	67.5	13.83	14.2784			83.21	120.1	17.43	17.3289		70.11	69.3	18.53	20.2923		86.48	120.3	28.45	28.8604
69.85	70.8	14.2	13.1103			83.26	121	18.32	17.988		70.96	69.5	22.46	22.2647		86.56	111.9	26.89	31.1265
69.97	71.2	14.41	13.4299			83.32	124.8	18.52	17.8931		71.05	67.1	21.13	19.9357		86.67	125.1	27.49	30.5622
70.1	73.8	14.15	14.0259			84.33	129.8	17.96	17.3842		71.16	68.9	21.06	20.162		87.78	132.1	27.33	28.7765
70.2	63	13.89	13.2292			84.36	122	17.71	18.6172		71.25	67.4	21.65	19.4184		88.27	112.9	38.84	31.3967
70.88	74.8	13.64	13.2237			84.41	128.4	18.14	18.5382		71.33	68.2	20.73	22.5605		88.83	109.6	37.35	26.4414
71.06	74.9	14.12	13.4792			85.01	119.9	18.05	17.551		72.76	69.6	22.83	22.9131		88.9	123.2	30.65	31.3112
71.08	72.9	14.63	14.3993			86.29	135.5	17.13	19.2921		73.01	72.3	23.25	22.8244		88.94	125	28.64	25.8507
71.1	78	14.32	13.1642			86.5	136.5	17.65	18.7007		73.12	69.9	21.34	22.9716		88.95	154.1	28.42	30.5668
71.26	75.1	13.85	13.2291			86.55	119.5	18.12	18.4712		73.3	70	23.25	20.096		89.64	123	30.65	26.9828
72.06	77.5	14.42	14.1023			87.21	136.5	18.11	18.5826		74.11	78.4	24.79	20.71		90.1	123.4	30.61	28.9144
72.19	77.3	14.29	13.7438			87.24	168.4	18.18	17.6947		74.12	77.1	24.83	21.8797		91.05	132.8	40.21	28.8761
72.34	78.1	14.22	14.8567			87.39	149	18.35	18.9353		74.14	76.2	25.7	23.4072		91.57	142	31.63	27.4383
72.45	78.3	14.1	14.0956			88.21	150.4	17.86	19.0034		74.16	76.4	24.58	21.3711		91.95	126.9	39.65	30.946
72.99	78.6	13.66	13.6338			88.81	163.9	18.4	19.2715		74.2	80.1	25.25	20.9149		92.21	136.5	41.03	30.7717
73.21	78.3	14.56	14.9355			89.34	140.8	17.63	17.8757		74.35	80.3	24.86	22.534		92.57	128	39.76	26.8758
73.29	79.9	14.86	14.8586			89.49	162.7	17.73	18.4451		74.51	80.6	25.21	22.4272		92.76	139.5	40.21	33.0125
73.46	79.2	13.02	13.7352			89.5	174.5	18.35	18.2334		74.51	83.8	23.95	21.782		92.85	127.9	37.05	32.3906
73.85	80.8	14.3	14.644			90.69	138.9	18.41	18.7338		74.53	76	24.73	20.7898		92.85	141.6	40.12	31.426
73.96	81.9	14.33	13.633			90.78	164.4	18.25	19.991		75.47	113.2	25.82	23.7382		92.86	126.6	33.5	33.1471
73.96	84.6	13.32	14.937			90.85	159.1	18.35	20.2239		75.49	73	24.03	23.745		92.94	135.3	41.27	32.17
74.26	86.1	13.97	14.7581			90.89	156.5	18.17	19.8501		75.51	81.4	24.8	21.9013		93.51	127.2	38.96	30.8193
74.33	88.8	13.7	14.0313			91.09	183.2	18.39	19.199		75.53	76.9	24.65	20.7227		93.51	141.2	32.85	28.6393
74.58	83.1	15.2	14.1321			91.2	158.3	18.46	19.6946		75.56	80.9	25.68	22.8048		94.06	135.5	40.12	29.1739
74.86	81	15.3	14.3085			91.23	167.3	19.9	18.3784		77.32	75.8	21.75	24.3297		94.2	140.1	41.86	31.6964
75.02	83	15.17	14.8519			91.45	158	19.81	19.2513		77.87	98.2	26.29	23.8543		94.25	147.2	41.81	29.1184
75.12	98.3	13.99	15.3665			91.55	164.5	19.49	19.9637		77.93	102.9	26.1	24.8008		94.35	140.8	39.68	31.7114
75.2	85.1	14.25	14.4557			91.57	191.8	18.19	19.176		78.12	99.4	23.85	24.5213		95.25	143.6	38.54	28.5294
75.23	88.6	14.31	14.5011			91.66	165.2	19.11	18.4471		78.19	86.6	26.1	21.9977		95.36	143.5	40.05	30.8915
75.24	80.7	15.12	14.075			91.68	174.7	18.79	19.8807		78.3	94	27.05	23.1225		95.68	147.4	39.89	30.9684
75.29	100.4	15.8	13.9249			91.78	164.8	18.21	19.9887		78.32	91.4	25.25	22.7978		96.56	156.3	40.21	32.7753
75.31	87.3	14.96	14.1122			91.82	184.3	17.65	20.2984		78.33	86.1	25.53	23.96		96.77	148.8	42	33.9361
75.31	90.2	14.76	14.7767			93.35	172.5	19.5	19.3855		78.41	88.4	23.89	22.3033		97.16	148.9	41.2	34.6169
75.35	81.2	14.99	14.4779			93.36	207	20.17	18.847		78.89	86.2	25.9	24.9914		97.29	142	42.57	30.2865
75.41	89	14.25	15.135			93.68	193.1	20.48	20.1267		78.95	88.2	25.35	22.1084		98.05	150.1	40.16	29.0262
75.48	91	14.83	15.0446			93.79	185.9	18.31	19.1162		79.09	95.1	26.37	23.0542		98.31	151.8	39.91	33.6048
76.04	85.6	16.21	15.0963			94.08	184	20.11	20.8563		79.14	100.2	26.31	22.3578		98.35	165.9	40.89	32.5996
76.05	91.1	15.79	14.5894			94.26	169.3	17.1	20.8202		79.2	90.8	26.81	21.4872		99.06	165.7	39.98	33.2449
76.13	106.9	14.88	15.4306			94.67	192.5	20.16	19.4949		79.21	95.6	14.72	22.1948		99.11	170.7	44.6	35.3624
76.32	103.2	15.26	15.1865			94.71	224.5	17.38	20.59		79.83	96.3	25.66	21.5718		99.48	166.3	43.02	29.7437
76.37	100.2	15.09	15.5872			94.82	168.3	19.56	19.1703		80.1	88.1	27.38	23.8174		99.51	157.6	42.69	30.8717
76.48	91.3	14.76	14.7737			95.38	183.2	18.25	21.0453		80.23	118.1	25.71	24.6633		99.67	151.9	40.69	32.1422
76.5	100.4	14.98	14.7934			95.51	206	20.05	20.8332		80.36	95.4	27.06	22.4185		99.84	151.8	42.15	31.3915
76.52	94.1	13.85	14.728			97.39	181	19.88	21.0056		80.4	106.6	27.53	24.5913		99.85	152.3	42.03	34.7178
76.81	90.7	14.8	14.6033			97.7	178.5	19.63	21.4457		80.45	96	27.15	22.9188		99.96	150.5	45.48	32.0139
77.06	90.8	15.12	14.9599			100.34	224.8	20.81	20.728		80.59	99.1	24.78	23.4064		100.06	167.2	42.17	34.1636
77.13	100	14.67	14.3431			100.4	227.4	20.88	22.4079		81.31	101.1	25.93	24.8769		100.21	151.3	40.35	30.8692
77.16	85.5	14.82	15.639			101.95	223.4	20.6	21.1145		81.34	103.9	26.13	25.0349		100.32	168	41.39	32.3799
77.53	105.2	16.32	15.5488			106.78	290.3	23.65	22.9508		83.15	106.8	24.71	24.7377		102.76	189.2	44.67	35.4771
77.81	87.9	15.06	15.0094			106.96	345	24.05	23.2845		83.29	106.4	26.72	24.717		102.98	168.2	47.06	34.1783
77.81	93.2	15.25	14.923								84.05	113.7	27.89	25.7588		103.21	172.6	42.31	33.3092
77.82	92.6	14.65	14.7803								84.5	111.8	27.15	24.6425		103.94	170.7	45.23	34.6897
77.83	101.5	16.83	14.8872								84.71	124.7	28.27	26.1083		103.98	189.3	46.79	33.0026
77.85	101.6	15.65	15.5145								84.79	98.3	24.55	23.1101		104.59	190.7	46.45	32.3711
77.87	101.4	15.61	15.6492								84.91	120.9	29.31	23.0519		110.57	217	49.74	38.6589
77.95	90.1	15.61	14.439								85.03	119.9	28.3	23.0427
78.12	106.5	14.78	15.4115								85.05	97.5	25.27	24.8229
78.14	93	15.69	15.0251								85.06	114.2	27.95	23.0728
78.36	92.7	15.3	16.0461								85.55	121.1	26.41	24.0898
78.53	101	15.56	15.8641								87.95	124.9	27.81	26.9646
78.56	104.2	15.69	16.0665								88.04	120.6	27.85	24.9996
78.86	104.9	16.89	15.407								88.9	124.3	30.71	27.433
79.28	102.1	16.83	15.9126								91.06	126	28.94	27.1353
79.45	102.8	15.81	15.8868								91.08	122.8	31.21	28.6437
80.05	105.7	17.26	16.1138								91.15	139.7	35.71	28.4446
80.08	117.2	14.59	15.806								91.21	140	29.98	27.3098
80.46	112.1	16.96	16.487
80.65	122.2	14.96	15.7138
81.36	110.8	17.08	16.2661
81.45	120.9	14.66	15.203
81.56	115.2	16.85	15.3836
82.19	116.3	15.14	15.4483
82.23	116.1	17.45	16.3857
82.33	115.3	17.97	15.9952
82.34	128.4	14.92	16.7641
82.39	113.5	17.12	16.5645
82.39	126.5	17.69	15.7429
82.43	118.5	17.59	16.9865
83.1	114.4	17.35	17.0429
83.91	125.9	16.89	15.6355
84.08	118.7	17.21	17.2233
84.21	138.1	14.21	16.7687
84.26	139.1	15.02	16.6124
84.63	130.5	18.47	16.3775
84.7	121.6	17.05	17.4319
85.05	130.9	17.85	15.8784
85.07	140.8	17.8	15.7493
85.12	119.2	18.08	17.3153
85.12	132.2	18.01	17.1106
85.12	145.4	14.98	16.262
86.85	142.1	15.38	17.3639
88.12	144.1	17.32	17.8073
90.23	161.9	16.88	18.0538
90.51	140.6	17.9	17.758
90.56	155.4	16.55	17.292
91.05	141.5	17.65	17.5708

## Sheet: type 1
Sex	Maturity	CW	BW	AW	GL
M	x	67.39	49.1	14.66	13.25		x =	immature
M	x	68.22	62.8	15.88	12.8		o =	mature
M	x	68.57	69.8	14.86	13.65
M	x	69.18	63.1	15.78	13.85
M	x	70.11	70.1	14.96	13.22
M	x	71.06	66.2	14.33	14.21
M	x	71.38	68.1	15.24	13.87
M	x	71.67	82.4	16.11	14.96
M	x	72.08	70.1	16.33	14.21
M	x	72.44	70.8	15.47	14.85
M	x	73.69	78.3	15.86	13.77
M	x	73.69	65.9	15.59	14.74
M	x	73.85	75.8	16.48	15.11
M	x	74.09	87.7	16.24	16.11
M	x	74.18	79.7	16.34	15.44
M	x	74.44	73.1	16.47	14.98
M	x	75.27	78.5	17.49	15.13
M	x	75.28	81.9	15.96	15.84
M	x	75.28	72.8	17.36	15.43
M	x	75.29	75.1	16.95	15.57
M	x	75.68	84.4	16.99	16.01
M	x	75.98	87.3	16.11	15.14
M	x	76.28	73.9	15.78	14.63
M	x	76.33	75.8	16.17	16.11
M	x	76.34	74	18.22	14.86
M	x	76.38	88.9	16.66	15.31
M	x	76.62	80.7	16.81	15.21
M	x	76.9	90.3	16.81	15.01
M	x	77.29	100.1	16.43	16.77
M	x	77.29	96.8	17.77	16.85
M	x	77.55	97.2	16.34	16.21
M	x	78.04	84.1	16.22	15.41
M	x	78.05	85.6	15.78	15.64
M	x	78.16	85.5	18.31	15.39
M	x	78.19	89.8	16.84	16.11
M	x	78.34	98.6	16.33	15.38
M	x	78.91	98.7	17.25	15.49
M	x	79.11	92.1	16.77	16.58
M	x	79.34	99.8	16.49	15.76
M	x	79.55	108.8	17.85	15.03
M	x	79.67	91.9	17.11	16.38
M	x	80.21	91.9	17.36	16.48
M	x	80.29	92.9	18.36	16.53
M	x	80.32	91.6	18.65	16.28
M	x	81.04	98.8	18.94	17.58
M	x	81.09	103.1	17.44	15.85
M	x	81.32	92.1	17.44	16.17
M	x	81.33	98.3	16.68	16.05
M	x	81.55	93.5	18.14	16.44
M	x	81.99	109.7	17.48	16.54
M	x	82.03	99.1	17.11	17.11
M	x	82.19	108.1	18.64	16.34
M	x	82.34	109.8	18.14	16.02
M	x	82.77	115.4	18.95	16.04
M	x	82.77	109.2	16.95	16.43
M	x	83.51	129.5	19.34	16.37
M	x	83.58	101.4	18.94	16.14
M	x	83.86	134.8	19.22	15.49
M	x	84.07	98.1	18.49	16.95
M	x	84.18	103.2	19.43	15.47
M	x	84.23	112.9	18.33	16.32
M	x	85.04	124.8	19.47	15.84
M	x	85.21	129.1	17.41	16.45
M	x	85.29	130.9	20.11	17.24
M	x	85.57	128.1	17.48	16.13
M	x	85.96	136.2	17.88	17.11
M	x	86.19	111.1	18.34	16.54
M	x	86.38	130.8	18.19	17.13
M	x	86.59	120.2	18.04	18.66
M	x	86.73	137.1	19.68	16.31
M	x	87.58	136.1	17.92	17.1
M	x	87.64	143.1	20.85	18.87
M	x	87.66	114.7	18.16	18.41
M	x	87.69	134.4	17.81	18.23
M	x	88.1	126.5	18.11	18.44
M	x	88.35	126.8	19.72	18.8
M	x	88.37	116.1	19.88	15.82
M	x	88.45	118.7	19.65	17.29
M	x	88.64	123.8	18.69	17.47
M	x	88.79	135.2	21.44	17.26
M	x	88.97	139.1	18.26	17.31
M	x	89.22	142.7	19.16	17.54
M	x	89.61	149.6	20.46	19.46
M	x	89.69	147.1	19.24	17.69
M	x	90.53	127.4	20.24	17.33
M	x	92.08	168.2	18.3	19.83
M	x	92.63	159.4	19.13	19.46
M	x	92.85	152.2	20.44	19.77
M	x	93.08	142.8	19.61	19.67
M	x	93.17	200.3	20.68	19.15
M	x	93.85	166.9	20.49	18.21
M	x	94.94	150.3	25.98	19.28
M	x	95.84	168.5	21.37	18.95

## Sheet: type 2
Sex	Maturity	CW	BW	AW	GL
M	o	83.57	109.7	23.16	15.94		x =	immature
M	o	84.17	137.7	24.55	17.68		o =	mature
M	o	84.21	113.8	25.44	18.22
M	o	84.39	115.8	23.68	17.94
M	o	86.16	114.8	26.17	18.47
M	o	86.27	113.5	24.33	18.19
M	o	86.37	123.1	22.19	17.96
M	o	86.94	114.1	22.07	17.24
M	o	87.05	100.3	26.78	17.65
M	o	87.16	120.7	21.73	18.22
M	o	87.19	130.7	21.47	18.23
M	o	87.64	122.8	22.81	17.68
M	o	88.19	121.4	21.33	17.94
M	o	88.47	122	22.08	19.13
M	o	89.16	138.4	23.07	18.44
M	o	89.17	161.3	23.51	19.58
M	o	91.46	162.5	22.54	18.19
M	o	91.64	152.9	21.79	19.75
M	o	92.01	153.6	22.05	20.18
M	o	92.03	146.2	22.82	18.96
M	o	92.36	152.4	23.64	18.67
M	o	92.64	144.1	23.14	18.27
M	o	93.19	151.3	22.59	20.87
M	o	93.65	162.3	28.46	20.63
M	o	93.66	162.7	23.53	18.11
M	o	93.67	144.1	23.44	18.73
M	o	93.85	150.4	24.07	20.48
M	o	94.16	161.4	26.15	20.46
M	o	94.58	159.2	26.44	20.17
M	o	94.73	163.4	24.11	20.22
M	o	95.16	163.7	23.47	19.37
M	o	95.19	169.1	25.63	20.18
M	o	95.88	161.3	22.18	19.56
M	o	96.83	169.1	26.67	21.64
M	o	96.86	187.2	27.19	18.49
M	o	97.1	195.4	25.52	20.31
M	o	97.24	174.2	27.48	19.65
M	o	97.42	177.3	26.88	22.01
M	o	97.64	197.2	29.35	20.74
M	o	97.77	170.6	28.35	21.59
M	o	98.16	184.7	27.96	20.68
M	o	98.26	190.5	30.16	21.31
M	o	98.29	188.1	27.46	20.61
M	o	98.35	180.2	29.14	21.07
M	o	100.97	197.1	30.11	21.46
M	o	101.32	271.5	30.54	21.36
M	o	101.34	210.4	29.56	19.3
M	o	101.92	163.4	28.52	21.26
M	o	102.08	195.3	29.56	21.7
M	o	102.51	192.7	30.18	21.83
M	o	102.58	194.3	29.18	20.16
M	o	103.68	210.4	29.68	21.48
M	o	104.27	204.8	30.39	20.94
M	o	104.27	252.7	30.29	23.05
M	o	104.29	201.7	30.32	20.77
M	o	104.63	189	28.81	21.58
M	o	104.71	236.5	31.59	22.91
M	o	104.96	241.9	32.15	19.16
M	o	105.29	300.1	30.27	21.67
M	o	105.48	211.5	31.68	19.89
M	o	105.74	204	30.7	20.59
M	o	105.84	229.3	33.61	22.06
M	o	106.28	270.1	30.26	22.38
M	o	107.35	218.5	30.24	21.49
M	o	107.42	330.1	32.45	22.09
M	o	108.12	297.6	30.56	21.36
M	o	108.29	310.6	29.78	23.07
M	o	108.29	321.6	33.1	23.16
M	o	108.49	278.4	30.57	22.31
M	o	108.79	234.9	28.64	21.08
M	o	111.26	288.3	31.49	22.4
M	o	111.97	237.2	28.56	22.16
M	o	112.37	306.1	32.44	24.51
M	o	114.7	259.3	30.91	23.51
M	o	114.95	380.2	30.87	24.87
M	o	115.23	378.2	34.6	24.96
M	o	115.32	290.4	27.26	23.01
M	o	115.73	294.3	33.09	23.56
M	o	117.65	423.1	33.87	24.51
M	o	118.52	316.9	33.71	23.08
M	o	118.95	409.1	32.59	24.53
M	o	119.42	335.8	33.66	25.61
M	o	119.5	305.1	31.76	22.18
M	o	120.19	363.4	34.58	25.8
M	o	120.19	477.2	35.73	25.11
M	o	120.47	476.9	31.94	23.9
M	o	121.41	461.2	36.19	26.34

## Sheet: type 3
Sex	Maturity	CW	BW	AW	GL
M	x	68.07	93.5	15.26	4.46		x =	immature
M	x	68.55	83.3	14.98	3.66		o =	mature
M	x	68.82	102.4	15.33	4.01
M	x	68.85	85.8	16.1	3.61
M	x	69.05	93.8	15.81	5.5
M	x	69.26	102.4	14.55	5.47
M	x	69.56	61.1	15.27	4.51
M	x	70.43	89.2	17.12	4.25
M	x	70.89	92.7	15.26	5.58
M	x	71.01	96.1	15.12	5.41
M	x	71.75	104.6	16.39	5.13
M	x	71.87	103.3	15.86	3.74
M	x	72.47	103.4	16.78	4.44
M	x	72.86	89.3	15.71	4.12
M	x	72.98	76.3	16.78	3.86
M	x	73.39	89.4	16.24	4.59
M	x	73.5	98.7	16.2	5.18
M	x	73.64	92.9	16.38	5.41
M	x	74.06	105.7	16.38	4.68
M	x	74.07	108.2	16.87	5.67
M	x	74.71	94.8	15.48	4.49
M	x	74.97	106.1	16.85	5.07
M	x	75.14	94.6	16.31	4.16
M	x	75.27	95.5	17.02	5.81
M	x	75.38	99.2	16.89	4.39
M	x	75.41	76.3	16.78	4.49
M	x	75.71	94.5	17.19	4.74
M	x	76.68	107.8	17.48	5.07
M	x	76.97	103.1	16.48	4.52
M	x	77.29	100.6	17.67	5.35
M	x	77.74	103.6	18.17	5.95
M	x	78.3	80.4	17.51	3.99
M	x	78.46	117	18.02	6.1
M	x	78.55	97	17.64	5.89
M	x	78.99	117.2	16.49	5.53
M	x	79.05	98.7	16.64	4.88
M	x	79.13	110.4	18.32	5.68
M	x	79.39	110.6	17.39	6.33
M	x	79.67	107.2	19.1	5.6
M	x	79.68	139.5	18.22	6.22
M	x	79.71	120.2	19.36	4.93
M	x	80.76	201.4	19.47	3.98
M	x	80.77	129.2	18.5	5.64
M	x	81.64	93.6	18.14	4.59
M	x	82.37	135.9	18.33	5.93
M	x	82.4	93.2	19.16	4.62
M	x	83.82	168.5	20.11	4.13
M	x	84.73	93.9	19.47	6.18
M	x	85.18	162.3	18.33	3.98
M	x	85.59	113.9	19.21	5.41
M	x	86.38	110.2	19.94	5.38
M	x	86.79	199.3	18.2	6.69
M	x	86.94	214.2	17.59	5.92
M	x	88.22	165.2	19.66	6.79
M	x	88.35	192.5	18.17	4.84
M	x	88.57	128	21.93	5.85
M	x	88.62	165.5	19.26	5.23
M	x	89.24	117.5	20.73	4.95
M	x	89.25	192.6	20.33	4.39
M	x	89.45	131.1	20.71	6.7
M	x	89.75	115.6	21.75	4.68
M	x	90.88	152.7	21.06	5.19
M	x	92.1	148.9	20.55	5.84
M	x	92.13	139.4	21.5	6.23
M	x	92.65	134.1	21.73	5.09
M	x	93.25	231.5	21.47	6.63
M	x	94.75	191.2	20.77	6.17
M	x	96.58	186.1	22.35	5.81
M	x	96.6	201.8	23.8	5.44
M	x	96.82	177.4	21.09	6.68
M	x	99.02	163	22.54	6.03
M	x	99.63	168.9	23.68	5.33
M	x	99.88	179.5	21.35	4.87
M	x	100.38	157	21.18	5.31
M	x	100.83	260.8	22.03	6.35
M	x	101.47	236.3	21.39	5.69
M	x	101.86	197.5	23.58	7.11
M	x	104.02	223	24.88	7.48
M	x	109.52	245.7	23.51	6.89

## Sheet: type 4
Sex	Maturity	CW	BW	AW	GL	ED
M	o	86.94	204.1	25.66	4.87	20.14		x =	immature
M	o	88.54	161.5	24.31	5.76	21.13		o =	mature
M	o	92.27	180.6	25.8	6.1	20.55
M	o	93.68	259.1	24.06	6.36	22.6
M	o	93.99	238.6	25.68	3.8	21.39
M	o	94.66	178.6	29.46	21.1775	19.57
M	o	95.13	184.1	27.58	20.4156	23.69
M	o	95.36	183.2	29.13	20.3909	23.01
M	o	95.46	188.8	26.57	21.587	22.43
M	o	95.86	183.1	28.1	21.2184	20.95
M	o	96.11	203.2	27.44	19.327	21.13
M	o	96.17	185.9	27.62	20.8607	20.47
M	o	96.36	178.9	27.63	19.8715	25.13
M	o	96.89	182.2	26.15	20.9424	19.68
M	o	97.12	196.4	25.64	21.5103	21.08
M	o	97.35	203.3	27.33	19.7535	18.46
M	o	98.03	224.1	29.79	20.1047	22.48
M	o	98.11	180	26.48	20.6246	23.1
M	o	102.12	270.9	28.59	7.03	24.16
M	o	103.13	250	29.26	4.73	20.54
M	o	103.13	208.9	31.83	4.96	26.53
M	o	103.22	227.1	32.53	6.41	22.59
M	o	103.35	214.2	30.14	7.91	24.18
M	o	105.68	292.2	32.62	7.62	24.33
M	o	106.79	295	31.59	10.44	25.37
M	o	107.16	218.5	32.58	7.35	26.9
M	o	108.13	261.3	33.16	9.31	25.38
M	o	109.34	241.7	33.65	9.26	28.44
M	o	109.34	232.6	31.56	10.84	26.39
M	o	109.49	233.3	32.13	8.85	26.35
M	o	110.01	284	31.09	7.87	22.08
M	o	112.05	227.1	34.14	9.58	24.51
M	o	112.09	291.3	34.58	7.86	29.55
M	o	112.67	301.2	35.7	11.24	27.63
M	o	113.19	267.8	30.56	10.36	26.88
M	o	113.44	312.5	32.54	8.92	20.33
M	o	113.49	273.8	34.23	9.49	26.66
M	o	114.85	253	28.75	10.56	23.61
M	o	114.87	235.9	35.51	10.48	18.69
M	o	117.03	324.8	33.12	6.95	23.95
M	o	117.04	264.1	33.36	8.58	26.35
M	o	117.53	277.3	34.19	8.19	30.11
M	o	118.03	283	38.4	8.56	21.74
M	o	121.34	350.1	33.5	25.9602	23.65
M	o	122.39	425.6	34.84	25.2033	22.89
M	o	122.61	513.6	35.48	26.9643	23.47
M	o	123.11	497.1	36.2	26.0229	22.61
M	o	134.08	688.2	38.96	27.9145	31.23
M	o	141.32	531.2	43.26	7.66	25.99

## Sheet: type 5
Sex	Maturity	CW	BW	AW	PL
F	x	73.87	75.9	20.93	5.12		x =	immature
F	x	74.49	80.4	21.87	5.1		o =	mature
F	x	79.08	81.3	22.41	4.23
F	x	80.14	86.5	23.53	3.98
F	x	80.58	97.9	24.19	3.44
F	x	81.7	101.9	23.11	3.76
F	x	82	102.8	23.29	4.99
F	x	82.96	101.9	25.05	3.98
F	x	83.67	102.6	22.52	4.69
F	x	83.81	110	21.24	3.45
F	x	83.85	105.1	23.81	3.59
F	x	83.88	110.1	21.26	3.36
F	x	83.91	108.6	24.75	4.76
F	x	84.13	104.9	23.8	4.33
F	x	84.57	102.8	25.39	4.89
F	x	85.2	112.4	26.11	2.94
F	x	85.62	110.8	25.26	3.39
F	x	86.26	113.8	26.43	5.26
F	x	86.8	133.7	24.78	5.24
F	x	87.4	154.3	30.77	2.72
F	x	87.45	149.4	27.63	3.34
F	x	87.53	119.9	23.46	3.82
F	x	87.61	107.6	26.46	3.32
F	x	88.32	118.6	23.2	2.72
F	x	89.18	109.4	24	4.85
F	x	89.18	115.5	23.77	4.83
F	x	89.37	111.2	24.53	5.76
F	x	90.24	111.7	24.38	6.49
F	x	90.24	114.5	24.16	5.78
F	x	90.27	111.1	24.02	3.34
F	x	90.33	108.8	26.01	3.97
F	x	91.35	121.4	25.24	4.3
F	x	91.93	115	23.93	4.2
F	x	92.39	129.3	28.25	2.97
F	x	92.48	122.1	24.76	3.62
F	x	92.92	143.1	26.53	5.51
F	x	92.92	113.3	26.75	4.02
F	x	92.95	125.5	26.01	6.56
F	x	93.69	126.8	29	3.94
F	x	95.84	117.5	27.79	5.54
F	x	96.73	119.7	29.68	5.72
F	x	96.77	142.8	29.69	5.23
F	x	97.08	126.9	29.66	6.54
F	x	97.09	138.4	27.96	6.99
F	x	97.23	168.2	29.72	5.44
F	x	98.02	168.3	27.5	5.22
F	x	98.27	167.5	27.32	4.65
F	x	98.43	133.7	27.24	4.23
F	x	98.52	154.4	25.65	6.72
F	x	99.23	139.3	28.21	5.16
F	x	99.44	135.6	26.73	6.15
F	x	100.15	132.4	28.06	6.56
F	x	100.37	142.7	27.71	4.71
F	x	100.54	135.5	30.03	5.42
F	x	100.64	183.4	27.55	5.75
F	x	100.88	155.3	27.59	4.78
F	x	100.95	178.2	31.54	5.64
F	x	101.19	181.2	26.77	6.18
F	x	101.48	181.6	30.45	4.72
F	x	101.91	186.2	30.91	4.98
F	x	102.75	175.5	32.46	4.96
F	x	102.76	165	28.93	7.61
F	x	103.41	186.2	28.13	6.76

## Sheet: type 6
Sex	Maturity	CW	BW	AW	PL	ED
F	o	87.71	132.8	34.42	4.63	28.1		x =	immature
F	o	88.49	126.5	29.96	4.48	26.34		o =	mature
F	o	88.94	118.8	33.42	5.52	22.06
F	o	89.2	139.1	33.06	5.13	23.18
F	o	89.63	131.9	30.77	5.34	25.39
F	o	89.88	131.6	31.65	5.24	24.63
F	o	90.19	117.5	32.88	4.25	25.98
F	o	92.75	130.1	37.21	4.75	20.16
F	o	92.82	130.9	32.87	4.58	21.67
F	o	93.14	130	32.63	5.12	22.57
F	o	93.65	124.8	35.44	3.35	26.87
F	o	93.98	138.6	36.28	3.88	23.11
F	o	94.42	137.6	35.28	3.54	20.27
F	o	94.46	137.2	36.96	4.38	19.34
F	o	95.24	165.6	36.89	3.32	24.71
F	o	95.95	157	39.1	3.38	29.35
F	o	96.34	145	34.69	3.92	22.34
F	o	96.44	178.9	38.64	4.75	25.67
F	o	97.09	161.4	38.27	5.12	26.39
F	o	97.27	164.1	36.56	4	28.11
F	o	97.84	172.4	37.19	4.38	27.38
F	o	98.14	206.1	38.22	3.64	26.33
F	o	98.21	158.4	36.32	4.28	25.55
F	o	98.25	167.6	37.28	3.59	23.01
F	o	98.33	210	35.71	4.18	23.69
F	o	98.43	154.8	37.06	3.96	24.51
F	o	98.46	177.8	37.91	5.7	25.17
F	o	98.54	161.8	36.49	4.59	24.88
F	o	98.68	143.9	35.01	3.39	23.39
F	o	98.93	151.2	36.89	6	23.17
F	o	99.01	159.2	38.22	4.43	25.71
F	o	99.09	233.6	39.1	4.85	21.58
F	o	99.63	147.6	36.95	5.89	22.43
F	o	99.75	182.9	38.55	4.31	25.73
F	o	99.76	179.1	37.44	5.57	27.77
F	o	100.26	218.2	38.64	4.37	26.38
F	o	101.46	182.8	38.59	4.97	23.01
F	o	103.18	182.1	40.59	4.93	24.56
F	o	103.53	178.1	37.26	5.36	23.76
F	o	103.58	176.7	39.06	4.25	21.66
F	o	104.07	229.3	38.28	6.61	27.74
F	o	104.2	257.8	41.76	6.53	31.06
F	o	104.28	256.6	38.71	5.11	28.88
F	o	105.04	219.7	40.29	5.32	26.34
F	o	105.05	196	38.25	6.82	29.64
F	o	105.33	179.9	41.03	3.89	31.26
F	o	105.76	217.2	38.92	7.03	21.26
F	o	105.77	243	40.28	4.77	22.33
F	o	106.52	173.9	40.18	5.67	24.67
F	o	106.62	231.6	38.85	5.69	26.69
F	o	107.61	252.8	42.58	4.43	30.06
F	o	107.79	182.1	41.1	4.52	29.58
F	o	107.86	190.7	43.77	5.98	24.46
F	o	107.94	263.7	42.58	5.15	28.31
F	o	108.62	236	42.39	7.26	21.11
F	o	108.81	247.5	41.26	6.14	22.12
F	o	109.32	237.1	41.78	6.11	20.84
F	o	109.58	205.6	42.06	5.33	24.36
F	o	109.9	181.8	43.5	6.65	18.67
F	o	110.28	200.8	37.88	6.23	22.94
F	o	110.36	210.6	41.2	5.42	27.64
F	o	110.5	225.3	40.89	4.36	23.66
F	o	110.74	262.4	40.85	4.2	21.89
F	o	110.78	249.6	42.08	4.72	22.64
F	o	111.14	227	38.4	4.58	26
F	o	112.03	224	42.31	6.18	21.98
F	o	113.03	263.9	40.96	5.28	24.58
F	o	113.09	228.6	37.86	4.75	26.35
F	o	113.32	256	44.55	6.36	27.89
F	o	113.45	268.2	42.16	4.79	30.27
F	o	113.55	271.4	43.06	4.85	23.36
F	o	113.81	252.9	40.58	4.84	24.13
F	o	114	190.4	44.81	5.58	18.03
F	o	114.08	192.5	42.86	5.61	20.55
F	o	114.16	249.7	44.57	7.04	21.13
F	o	114.36	239.7	41.29	6.5	22.69
F	o	114.5	274.1	41.05	4.88	20.58
F	o	114.55	225.7	41.89	5.24	24.51
F	o	114.83	273.9	39.35	5.29	25.49
F	o	114.9	243.1	44.5	4.57	21.08
F	o	114.98	205.2	44.12	5.26	19.69
F	o	115.21	262.5	42.85	6.76	30.22
F	o	115.4	212.8	43.68	5.37	27.11
F	o	115.76	280	43.05	5.55	23.85
F	o	115.93	246.6	43.16	4.89	24.47
F	o	116.13	251.7	45.21	6.26	20.47
F	o	116.16	286.6	42.18	5.31	20.71
F	o	116.76	277.4	43.78	5.27	23.65
F	o	116.81	269.7	42.78	5.71	26.88
F	o	117.12	234.1	43.52	6.67	29.81
F	o	117.38	286.3	43.65	5.63	27.66
F	o	117.53	283.3	44.26	6.39	22.51
F	o	119.08	216.6	44.57	7.1	24.15
F	o	120.96	235.9	45.1	5.97	31.68
